# Supplementary material for: ICOS regulates IL-10 production in group 2 innate lymphoid cells via cholesterol and cortisol biosynthesis
Source: J Clin Invest. 2025 Jul 8;135(18):e193134. doi: 10.1172/JCI193134 (PMC12435846; doi:10.1172/JCI193134)
Supplement: Supporting data values [file jci-135-193134-s109.xlsx]

## Sheet: Fig. 1B
	WT	ICOS KO
	2171.51	1891.28
	2206.43	1798.48
	2204.24	1608.29
	2185.08	1496.83

## Sheet: Fig. 1C
	WT	ICOS KO
	786.06	715.245
	883.49	654.315
	927.365	746.325
	879.05	781.31

## Sheet: Fig. 1D
	WT	ICOS KO
	258.316	357.583
	204.381	392.107
	233.756	381.497
	194.965	371.358

## Sheet: Fig. 1F
	ISO	anti-IL-10R
	800	819
	825	893
	801	918
	795	842

## Sheet: Fig. 1G
	ISO	anti-IL-10R
	2614.53	3031.3
	2686.73	2988.61
	2876.55	2938.7
	2913.83	3039.49

## Sheet: Fig. 1H
	ISO	anti-IL-10R
	845.335	995.045
	838.955	979.54
	908.975	968.38
	903.65	1071.82

## Sheet: Fig.2B
	Group WT_PBS	0 mg/ml	2.5 mg/ml	5 mg/ml	10 mg/ml	20 mg/ml	40 mg/ml
	WT PBS_1	0	0.142507	0.262987	0.193286	0.386565	0.425836
	WT PBS_2	0	0.263565	0.185248	0.236011	0.314345	0.692122
	WT1_IL-33_1	0	0.103318	1.06853	1.92654	3.83674	8.52307
	WT1_IL-33_2	0	0.115371	1.11791	3.24001	5.09927	9.33677
	WT1_IL-33_3	0	0.0978281	0.508759	0.921832	1.68339	7.85734
	WT1_IL-33_4	0	0.216754	1.27894	1.31776	3.82756	6.85734
	WT IL-10R_1	0	0.54112	1.51524	2.03023	3.81123	8.5512
	WT IL-10R_2	0	0.44073	1.51145	1.68357	3.66879	9.8821
	WT IL-10R_3	0	0.590432	2.04303	1.90714	3.62725	8.39143
	WT IL-10R_4	0	0.522718	1.72226	1.76311	2.35113	8.1314
	ICOS KO_iso_1	0	0.254	0.039	0.838	1.186	2.688
	ICOS KO_iso_2	0	0.051	0.475	1.163	1.855	3.208
	ICOS KO_iso_3	0	0.66	0.243	0.91	2.348	3.132
	ICOS KO_iso_4	0	0.146	0.246	0.431	1.162	1.873
	ICOS KO_antiL10R_1	0	0.275	0.077	0.589	3.147	4.674
	ICOS KO_antiL10R_2	0	0.223	0.397	0.963	1.61	4.051
	ICOS KO_antiL10R_3	0	0.048	1.708	0.7	1.825	4.492
	ICOS KO_antiL10R_4	0	0.482	1.65	2.019	1.144	5.684
	ICOS KO_PBS_1	0	0.0950884	-0.0004893	0.207702	0.546374	1.18019
	ICOS KO_PBS_2	0	0.126592	0.426268	0.126474	0.797335	1.4333

## Sheet: Fig.2C
	Group WT_PBS	PBS	2.5 mg/ml	5 mg/ml	10 mg/ml	20 mg/ml	40 mg/ml
	WT PBS_1	2.5	2.347	2.3	2.205	2.241	2.233
	WT PBS_2	2.5	2.341	2.282	2.342	2.243	2.421
	WT1_IL-33_1	2.5	2.352	2.395	1.045	0.521	0.346
	WT1_IL-33_2	2.5	2.388	1.929	1.622	0.54	0.462
	WT1_IL-33_3	2.5	2.369	1.566	1.171	0.656	0.459
	WT1_IL-33_4	2.5	2.265	1.249	1.015	0.426	0.294
	WT_anti-IL10R_1	2.5	2.31195	1.65078	1.36735	0.571117	0.2879
	WT_anti-IL10R_2	2.5	2.37079	1.53578	1.34343	0.546974	0.22981
	WT_anti-IL10R_3	2.5	2.23318	1.59329	0.978046	0.47856	0.38796
	WT_anti-IL10R_4	2.5	2.3353	1.79802	1.36535	0.513705	0.42625
	ICOS KO_iso_1	2.5	2.408	2.255	1.71	1.676	1.16
	ICOS KO_iso_2	2.5	2.427	2.143	1.844	1.623	1.572
	ICOS KO_iso_3	2.5	2.435	1.965	1.627	1.48	1.3305
	ICOS KO_iso_4	2.5	2.444	1.804	1.943	1.875	1.091
	ICOS KO_antiL10R_1	2.5	2.31726	1.4828	1.17334	1.05367	0.91494
	ICOS KO_antiL10R_2	2.5	2.39542	1.42497	1.22036	1.09978	0.93543
	ICOS KO_antiL10R_3	2.5	2.37643	1.31726	1.17334	1.05367	0.7082
	ICOS KO_antiL10R_4	2.5	2.38391	1.9659	1.11676	1.22587	0.88464
	ICOS KO_PBS_1	2.5	2.30405	2.32566	2.37962	2.25676	2.18535
	ICOS KO_PBS_2	2.5	2.24413	2.21093	2.1458	2.01223	1.98734

## Sheet: Fig.2D
	ISO	anti-IL-10R
	33438.2	59374.2
	13893.1	52446.8
	12670	67061.7
	38696.3	48058.3

## Sheet: Fg.2E
	ISO	anti-IL-10R
	400.4	3021.36
	457.317	3013.42
	736.041	1894.41
	1260.25	2703.52

[truncated: 113 more sheets: Fig.2F, Fig.2G, Fig.2I, Fig.2J, Fig.3C, Fig.3D, Fig.3F, Fig.3H, Fig.3I, Fig.3J, Fig.3L, Fig.3M, Fig.3N, Fig.4B, Fig.4C, Fig. 4F, Fig. 4G, Fig. 4H, Fig.5B, Fig.5C …]
